# Supplementary material for: Hong-Bai-Lan-Shen Extract Alleviates the CoCl2-Induced Apoptosis in H9C2 Cells by Regulating the AMPK Pathway
Source: Vet Sci. 2025 Mar 13;12(3):267. doi: 10.3390/vetsci12030267 (PMC11946019; doi:10.3390/vetsci12030267)
Supplement: Supplementary file 1 [file vetsci-12-00267-s001.zip]

Archive with 2 entries (2 files):
- Original WB -D.pdf
- a┬-actin.pdf
